# Supplementary material for: Development, Reproducibility, and Validity of a Semiquantitative Food Frequency Questionnaire for Use among the Adult Population in Reunion Island
Source: Curr Dev Nutr. 2025 Oct 11;9(11):107571. doi: 10.1016/j.cdnut.2025.107571 (PMC12621433; doi:10.1016/j.cdnut.2025.107571)
Supplement: Multimedia component 1 [file mmc1.xlsx]

## Sheet: Supplemental Table 1
Supplemental Table 1. Measures of reproducibility of the first application of the CARI food frequency questionnaire (FFQ 1) compared with the second application (FFQ 2) in terms of daily nutrient intakes among adults living in Reunion island, after excluding participants who reported extreme energy intakes (n=87)
	Spearman Correlation Coeff. (95%CI)	De-attenuated energy adjusted Pearson Correlation Coeff. (95%CI)	Cross-Classification
			% Agreement	% Adjacent quintiles	% Opposite quintiles	Weighted Kappa (95%CI)
Energy intake, kcal/d	0.64 (0.48-0.77)	0.59 (0.44-0.71)	40.23	81.61	0	0.42 (0.27-0.55)
Protein, g/d	0.65 (0.47-0.79)	0.58 (0.43-0.71)	33.33	83.91	1.15	0.40 (0.26-0.52)
Total carbohydrates, g/d	0.64 (0.47-0.78)	0.55 (0.38-0.68)	47.13	85.06	1.15	0.48 (0.34-0.61)
Fiber, g/d	0.56 (0.37-0.72)	0.55 (0.38-0.68)	39.08	79.31	2.3	0.41 (0.27-0.54)
Starches, g/d	0.56 (0.39-0.69)	0.49 (0.31-0.63)	39.08	75.86	0	0.36 (0.21-0.49)
Total sugars, g/d	0.67 (0.50-0.78)	0.64 (0.49-0.75)	43.68	81.61	1.15	0.47 (0.34-0.59)
Added sugars, g/d	0.71 (0.57-0.82)	0.69 (0.57-0.79)	47.13	83.91	0	0.52 (0.39-0.64)
Total fat, g/d	0.56 (0.38-0.70)	0.55 (0.38-0.68)	31.03	75.86	1.15	0.34 (0.21-0.46)
Polyunsaturated Fatty Acids, g/d	0.59 (0.41-0.74)	0.57 (0.41-0.70)	44.83	79.31	1.15	0.44 (0.30-0.57)
Monounsaturated Fatty Acids, g/d	0.57 (0.39-0.72)	0.54 (0.37-0.67)	35.63	78.16	1.15	0.39 (0.25-0.50)
Saturated Fatty Acids, g/d	0.66 (0.50-0.77)	0.62 (0.48-0.74)	35.63	82.76	0	0.41 (0.27-0.53)
n−3 fatty acids, g/d	0.42 (0.20-0.61)	0.34 (0.15-0.52)	40.23	72.41	1.15	0.33 (0.17-0.47)
n−6 fatty acids, g/d	0.60 (0.43-0.74)	0.58 (0.42-0.70)	45.98	78.16	1.15	0.45 (0.31-0.58)
Cholesterol, mg/d	0.68 (0.54-0.77)	0.64 (0.50-0.75)	41.38	87.36	0	0.49 (0.35-0.61)
Alchohol, g/d	0.74 (0.58-0.86)	0.78 (0.68-0.85)	55.17	89.66	0	0.54 (0.39-0.65)
Retinol, µg/d	0.59 (0.42-0.73)	0.58 (0.43-0.71)	33.33	81.61	1.15	0.39 (0.25-0.51)
Beta-carotene, µg/d	0.69 (0.53-0.80)	0.72 (0.60-0.81)	43.68	87.36	0	0.53 (0.40-0.64)
Thiamine, mg/d	0.62 (0.44-0.76)	0.55 (0.39-0.68)	40.23	81.61	1.15	0.45 (0.30-0.57)
Riboflavin, mg/d	0.66 (0.47-0.78)	0.61 (0.46-0.73)	35.63	85.06	1.15	0.43 (0.29-0.55)
Niacin, mg/d	0.57 (0.37-0.73)	0.53 (0.36-0.67)	40.23	81.61	1.15	0.42 (0.27-0.54)
Vitamin B5, mg/d	0.63 (0.46-0.77)	0.59 (0.43-0.71)	27.59	88.51	2.3	0.39 (0.27-0.50)
Vitamin B6, mg/d	0.64 (0.46-0.77)	0.59 (0.43-0.71)	37.93	86.21	1.15	0.45 (0.31-0.57)
Folates, µg/d	0.57 (0.37-0.73)	0.60 (0.45-0.72)	41.38	80.46	2.3	0.42 (0.28-0.56)
Vitamin B12, µg/d	0.59 (0.42-0.72)	0.61 (0.46-0.72)	40.23	79.31	0	0.42 (0.27-0.55)
Vitamin C, mg/d	0.66 (0.48-0.79)	0.62 (0.47-0.74)	41.38	85.06	1.15	0.47 (0.34-0.58)
Vitamin D, µg/d	0.58 (0.39-0.72)	0.53 (0.36-0.66)	37.93	77.01	0	0.40 (0.26-0.53)
Vitamin E, mg/d	0.58 (0.40-0.72)	0.55 (0.39-0.68)	39.08	80.46	1.15	0.40 (0.25-0.53)
Vitamin K1, µg/d	0.56 (0.35-0.72)	0.63 (0.48-0.74)	40.23	77.01	3.45	0.39 (0.24-0.53)
Calcium, mg/d	0.56 (0.37-0.71)	0.48 (0.30-0.63)	36.78	78.16	0	0.40 (0.26-0.53)
Magnesium, mg/d	0.64 (0.48-0.76)	0.58 (0.43-0.71)	41.38	80.46	1.15	0.44 (0.30-0.56)
Phosphorus, mg/d	0.60 (0.42-0.74)	0.51 (0.34-0.65)	32.18	83.91	1.15	0.38 (0.24-0.50)
Potassium, mg/d	0.62 (0.44-0.76)	0.57 (0.40-0.69)	37.93	83.91	2.3	0.44 (0.30-0.56)
Sodium, mg/d	0.69 (0.52-0.81)	0.58 (0.43-0.71)	42.53	87.36	1.15	0.49 (0.35-0.61)
Copper, mg/d	0.58 (0.37-0.72)	0.51 (0.34-0.65)	40.23	78.16	1.15	0.41 (0.26-0.54)
Iron, mg/d	0.55 (0.36-0.71)	0.51 (0.34-0.65)	35.63	81.61	2.3	0.39 (0.25-0.51)
Iodine, µg/d	0.58 (0.40-0.72)	0.56 (0.39-0.69)	36.78	79.31	1.15	0.39 (0.24-0.52)
Manganese, mg/d	0.58 (0.39-0.72)	0.53 (0.36-0.67)	40.23	80.46	2.3	0.44 (0.30-0.56)
Selenium, µg/d	0.61 (0.44-0.74)	0.55 (0.39-0.68)	42.53	80.46	1.15	0.43 (0.29-0.55)
Zinc, mg/d	0.53 (0.34-0.69)	0.49 (0.32-0.64)	36.78	83.91	1.15	0.40 (0.25-0.52)

## Sheet: Supplemental Table 2
Supplemental Table 2. Measures of reproducibility of the first application of the CARI food frequency questionnaire (FFQ 1) compared with the second application (FFQ 2) in terms of daily food group intakes (in grams) among adults living in Reunion island, after excluding participants who reported extreme energy intakes (n=87)
	Spearman Correlation Coeff. (95%CI)	Cross-Classification
		% Agreement	% Adjacent quintiles	% Opposite quintiles	Weighted Kappa (95%CI)
Alcoholic beverages	0.78 (0.66-0.88)	55.17	93.1	0	0.57 (0.44-0.68)
Unsweetened beverages	0.44 (0.25-0.62)	33.33	72.41	3.45	0.31 (0.15-0.45)
Soft drinks and fruit juices	0.64 (0.46-0.79)	35.63	87.36	1.15	0.41 (0.28-0.53)
Cereal products	0.71 (0.56-0.82)	45.98	85.06	1.15	0.51 (0.38-0.63)
Wholegrain cereal products	0.52 (0.31-0.68)	50.57	82.76	0	0.44 (0.29-0.57)
Fruits	0.65 (0.45-0.81)	48.28	82.76	2.3	0.51 (0.36-0.63)
Milk and dairy products	0.74 (0.58-0.85)	58.62	88.51	0	0.63 (0.50-0.74)
Vegetables	0.54 (0.35-0.69)	35.63	75.86	1.15	0.36 (0.22-0.49)
Pulses	0.63 (0.45-0.75)	48.28	81.61	0	0.50 (0.37-0.63)
Fats	0.48 (0.31-0.62)	25.29	72.41	1.15	0.27 (0.13-0.39)
Nuts and seeds	0.70 (0.56-0.81)	52.87	88.51	0	0.52 (0.37-0.64)
Eggs	0.52 (0.32-0.67)	27.59	77.01	2.3	0.31 (0.18-0.44)
Fish and fishery products	0.59 (0.41-0.74)	34.48	77.01	1.15	0.38 (0.23-0.50)
Sweet or sweet and fat products	0.64 (0.47-0.77)	40.23	85.06	0	0.46 (0.33-0.58)
Sauces	0.65 (0.51-0.77)	43.68	75.86	0	0.48 (0.34-0.59)
Tubers	0.52 (0.33-0.67)	40.23	74.71	0	0.39 (0.24-0.52)
Meats	0.74 (0.60-0.85)	48.28	89.66	1.15	0.57 (0.45-0.68)
Processed meats	0.71 (0.54-0.82)	43.68	83.91	1.15	0.50 (0.37-0.61)

## Sheet: Supplemental Table 3
Supplemental Table 3. Measures of validity of the second application of the CARI food frequency questionnaire compared with web-based 24-hour dietary recalls in terms of daily nutrient intakes among adults living in Reunion island, after excluding participants who reported extreme energy intakes (n=87)
	Spearman Correlation Coeff. (95%CI)	De-attenuated energy adjusted Pearson Correlation Coeff. (95%CI)	Cross-Classification
			% Agreement	% Adjacent quintiles	% Opposite quintiles	Weighted Kappa (95%CI)
Energy intake, kcal/d	0.50 (0.33-0.65)	0.54 (0.37-0.67)	31.03	73.56	1.15	0.30 (0.16-0.43)
Protein, g/d	0.52 (0.33-0.66)	0.39 (0.19-0.55)	31.03	71.26	1.15	0.30 (0.14-0.42)
Total carbohydrates, g/d	0.52 (0.32-0.67)	0.44 (0.25-0.60)	36.78	80.46	2.3	0.39 (0.25-0.51)
Fiber, g/d	0.52 (0.34-0.67)	0.69 (0.56-0.79)	35.63	73.56	4.6	0.37 (0.23-0.50)
Starches, g/d	0.48 (0.29-0.64)	0.35 (0.15-0.52)	34.48	73.56	2.3	0.31 (0.16-0.44)
Total sugars, g/d	0.47 (0.28-0.63)	0.58 (0.42-0.70)	32.18	75.86	0	0.33 (0.19-0.46)
Added sugars, g/d	0.65 (0.51-0.76)	0.63 (0.48-0.74)	32.18	79.31	0	0.41 (0.27-0.53)
Total fat, g/d	0.32 (0.11-0.49)	0.22 (0.01-0.41)	22.99	64.37	2.3	0.19 (0.04-0.34)
Polyunsaturated Fatty Acids, g/d	0.27 (0.05-0.46)	0.23 (0.02-0.42)	31.03	64.37	4.6	0.22 (0.06-0.36)
Monounsaturated Fatty Acids, g/d	0.26 (0.04-0.47)	0.19 (-0.02-0.39)	17.24	59.77	3.45	0.11 (-0.03-0.25)
Saturated Fatty Acids, g/d	0.48 (0.29-0.63)	0.47 (0.29-0.62)	35.63	72.41	1.15	0.34 (0.19-0.47)
n−3 fatty acids, g/d	0.19 (-0.02-0.41)	0.23 (0.02-0.42)	24.14	62.07	4.6	0.12 (-0.02-0.27)
n−6 fatty acids, g/d	0.25 (0.05-0.43)	0.25 (0.04-0.43)	29.89	60.92	5.75	0.17 (0.01-0.31)
Cholesterol, mg/d	0.52 (0.33-0.67)	0.38 (0.19-0.55)	35.63	73.56	0	0.35 (0.20-0.48)
Alchohol, g/d	0.60 (0.41-0.74)	-	28.74	91.95	0	0.29 (0.17-0.41)
Retinol, µg/d	0.39 (0.17-0.57)	0.37 (0.17-0.54)	31.03	73.56	2.3	0.27 (0.12-0.41)
Beta-carotene, µg/d	0.47 (0.28-0.63)	0.55 (0.39-0.68)	31.03	67.82	1.15	0.29 (0.13-0.43)
Thiamine, mg/d	0.33 (0.09-0.52)	0.48 (0.30-0.63)	28.74	68.97	4.6	0.24 (0.09-0.38)
Riboflavin, mg/d	0.40 (0.22-0.57)	0.41 (0.21-0.57)	33.33	66.67	1.15	0.26 (0.12-0.40)
Niacin, mg/d	0.45 (0.26-0.61)	0.47 (0.29-0.62)	29.89	63.22	0	0.25 (0.10-0.39)
Vitamin B5, mg/d	0.47 (0.27-0.63)	0.49 (0.31-0.63)	34.48	70.11	0	0.31 (0.16-0.45)
Vitamin B6, mg/d	0.47 (0.28-0.63)	0.55 (0.39-0.68)	32.18	70.11	0	0.31 (0.17-0.45)
Folates, µg/d	0.42 (0.23-0.58)	0.54 (0.38-0.68)	28.74	70.11	2.3	0.29 (0.16-0.42)
Vitamin B12, µg/d	0.36 (0.16-0.53)	0.30 (0.09-0.48)	26.44	68.97	0	0.22 (0.09-0.36)
Vitamin C, mg/d	0.46 (0.26-0.63)	0.50 (0.33-0.65)	29.89	68.97	2.3	0.29 (0.14-0.41)
Vitamin D, µg/d	0.44 (0.23-0.60)	0.34 (0.13-0.51)	27.59	70.11	0	0.28 (0.13-0.41)
Vitamin E, mg/d	0.25 (0.02-0.44)	0.25 (0.04-0.43)	24.14	64.37	3.45	0.17 (0.02-0.31)
Vitamin K1, µg/d	0.41 (0.20-0.59)	0.44 (0.25-0.60)	33.33	71.26	2.3	0.30 (0.15-0.43)
Calcium, mg/d	0.44 (0.25-0.60)	0.39 (0.20-0.56)	22.99	70.11	0	0.24 (0.10-0.36)
Magnesium, mg/d	0.52 (0.34-0.66)	0.61 (0.45-0.72)	34.48	70.11	1.15	0.34 (0.19-0.47)
Phosphorus, mg/d	0.45 (0.25-0.61)	0.34 (0.14-0.52)	29.89	71.26	2.3	0.30 (0.15-0.43)
Potassium, mg/d	0.45 (0.25-0.60)	0.62 (0.46-0.73)	28.74	68.97	1.15	0.25 (0.09-0.39)
Sodium, mg/d	0.29 (0.09-0.48)	0.12 (-0.09-0.33)	24.14	67.82	2.3	0.19 (0.05-0.33)
Copper, mg/d	0.45 (0.25-0.61)	0.63 (0.48-0.74)	32.18	68.97	0	0.30 (0.15-0.44)
Iron, mg/d	0.34 (0.12-0.54)	0.53 (0.36-0.67)	28.74	65.52	4.6	0.21 (0.06-0.35)
Iodine, µg/d	0.35 (0.14-0.55)	0.22 (0.01-0.41)	27.59	64.37	3.45	0.21 (0.07-0.35)
Manganese, mg/d	0.52 (0.34-0.67)	0.64 (0.49-0.75)	33.33	78.16	2.3	0.38 (0.25-0.50)
Selenium, µg/d	0.27 (0.06-0.46)	0.42 (0.23-0.58)	24.14	66.67	2.3	0.16 (0.02-0.30)
Zinc, mg/d	0.38 (0.17-0.56)	0.27 (0.06-0.45)	32.18	59.77	1.15	0.21 (0.06-0.35)

## Sheet: Supplemental Table 4
Supplemental Table 4. Measures of validity of the second application of the CARI food frequency questionnaire compared with web-based 24-hour dietary recalls in terms of daily food group intakes (in grams) among adults living in Reunion island, after excluding participants who reported extreme energy intakes (n=87)
	Spearman Correlation Coeff. (95%CI)	Cross-Classification
		% Agreement	% Adjacent quintiles	% Opposite quintiles	Weighted Kappa (95%CI)
Alcoholic beverages	0.69 (0.56-0.80)	29.89	93.1	0	0.33 (0.21-0.44)
Unsweetened beverages	0.14 (-0.08-0.34)	19.54	54.02	5.75	0.05 (-0.10-0.18)
Soft drinks and fruit juices	0.59 (0.42-0.72)	28.74	66.67	0	0.20 (0.09-0.31)
Cereal products	0.62 (0.47-0.73)	32.18	79.31	0	0.42 (0.29-0.53)
Wholegrain cereal products	0.47 (0.28-0.62)	28.74	78.16	0	0.23 (0.11-0.34)
Fruits	0.64 (0.48-0.78)	34.48	85.06	0	0.42 (0.30-0.53)
Milk and dairy products	0.39 (0.19-0.55)	29.89	64.37	3.45	0.24 (0.09-0.38)
Vegetables	0.40 (0.20-0.56)	31.03	66.67	3.45	0.25 (0.11-0.39)
Pulses	0.50 (0.33-0.65)	33.33	77.01	0	0.33 (0.19-0.45)
Fats	-0.01 (-0.23-0.22)	18.39	52.87	10.34	-0.01 (-0.14-0.14)
Nuts and seeds	0.45 (0.27-0.61)	32.18	86.21	0	0.26 (0.12-0.39)
Eggs	0.39 (0.18-0.56)	32.18	65.52	0	0.24 (0.09-0.38)
Fish and fishery products	0.32 (0.12-0.51)	27.59	65.52	4.6	0.19 (0.03-0.33)
Sweet or sweet and fat products	0.43 (0.25-0.58)	29.89	64.37	1.15	0.27 (0.13-0.40)
Sauces	0.10 (-0.12-0.31)	21.84	66.67	8.05	0.10 (-0.04-0.25)
Tubers	0.43 (0.22-0.60)	33.33	72.41	1.15	0.31 (0.17-0.44)
Meats	0.51 (0.32-0.65)	31.03	71.26	1.15	0.31 (0.18-0.45)
Processed meats	0.32 (0.12-0.50)	26.44	62.07	4.6	0.19 (0.04-0.33)
